# Supplementary material for: Radix Rehmanniae and Corni Fructus against Diabetic Nephropathy via AGE-RAGE Signaling Pathway
Source: J Diabetes Res. 2020 Dec 2;2020:8358102. doi: 10.1155/2020/8358102 (PMC7725584; doi:10.1155/2020/8358102)
Supplement: Supplementary Materials — Table S1: 298 compounds information. Table S2: 170 potential targets of RC. Table S3: DN-related targets. [file 8358102.f1.xlsx]

## Sheet: RC
Molecule Name	Herb
(2S,3R,4R,5S,6R)-2-[[(1S,4aS,5R,7aR)-4a,5-dihydroxy-7-methylol-5,7a-dihydro-1H-cyclopenta[c]pyran-1-yl]oxy]-6-methylol-tetrahydropyran-3,4,5-triol	RR
(2S,3R,4S,5S,6R)-2-[(1R,2R)-2-hydroxy-2-[(E,3R)-3-hydroxybut-1-enyl]-1,3,3-trimethylcyclohexoxy]-6-(hydroxymethyl)tetrahydropyran-3,4,5-triol	RR
(2S,3R,4S,5S,6R)-2-[(1R,2R)-2-hydroxy-2-[(E,3S)-3-hydroxybut-1-enyl]-1,3,3-trimethylcyclohexoxy]-6-(hydroxymethyl)tetrahydropyran-3,4,5-triol	RR
(3aS,4R,6aS)-4-hydroxy-6,6a-dimethylol-3a,4-dihydro-3H-cyclopenta[d]furan-2-one	RR
(3R)-2,6,6-trimethyl-3-[(2R,3R,4S,5S,6R)-3,4,5-trihydroxy-6-(hydroxymethyl)oxan-2-yl]oxycyclohexene-1-carboxylic acid	RR
2-(4-hydroxyphenyl)ethyl hexacosanoate	RR
6-O-p-coumaroylajugol	RR
6-O-p-hydroxybenzoylajugol	RR
6-O-vanilloylajugol	RR
8-epi-Loganic acid	RR
Acetylcatalpol	RR
acteoside	RR
aeginetic acid	RR
Ajugol	RR
Ajugoside	RR
Ajugoside_qt	RR
Arachic acid	RR
aucubin	RR
Caffeate	RR
catalpol	RR
catapol_qt	RR
Cerebrosid	RR
Cistanoside A	RR
Cistanoside F	RR
Daturic acid	RR
Dihydro-beta-ionone	RR
Dihydrocatalpol	RR
Docosanoate	RR
echinacoside	RR
EIC	RR、CF
FER	RR
Forsythiaside	RR
geniposide	RR
geniposide_qt	RR
glutinoside	RR
HMF	RR
Jiofuran	RR
jioglutin A	RR
jioglutin B	RR
jioglutin C	RR
jioglutin D	RR
jioglutin E	RR
jioglutolide	RR
Jioglutoside A	RR
Jioglutoside B_qt	RR
Jionoside A	RR
Jionoside B	RR
lauric acid	RR、CF
leonuride	RR
Melittoside	RR
melittoside_qt	RR
methyl (1S,4aS,7aS)-7-methylene-1-[(2S,3R,4S,5S,6R)-3,4,5-trihydroxy-6-[[(2R,3R,4R,5S,6R)-3,4,5-trihydroxy-6-methyl-tetrahydropyran-2-yl]oxymethyl]tetrahydropyran-2-yl]oxy-4a,5,6,7a-tetrahydro-1H-cyclopenta[d]pyran-4-carboxylate	RR
methyl (2E,4E)-hexadeca-2,4-dienoate	RR
methyl 9,10-methylene-hexadecanoate	RR
METHYL PALMITOLEATE	RR
methyl-2,6,10-trimethyltridecanoate	RR
MTL	RR
Pca	RR
PENTADECYLIC ACID	RR
Purpureaside C	RR
raffinose	RR
Rehmaglutin A	RR
Rehmaglutin B	RR
Rehmaglutin D	RR
Rehmaionoside C	RR
Rehmannioside A	RR
rehmannioside B	RR
rehmannioside C	RR
Sitogluside	RR、CF
sitosterol	RR、CF
Stachyose	RR
Stigmasterol	RR、CF
succinic acid	RR
sucrose	RR
Sumiki's acid	RR
zoomaric acid	RR、CF
(-)-nopinene	CF
(-)-Pulegone	CF
(+)-alpha-Curcumene	CF
(1S,4aS,6R,8S,8aS)-6-hydroxy-8-methyl-1-[(2S,3R,4S,5S,6R)-3,4,5-trihydroxy-6-methylol-tetrahydropyran-2-yl]oxy-1,4a,5,6,8,8a-hexahydropyrano[4,3-d]pyran-4-carboxylic acid methyl ester	CF
(7aR)-4,4,7a-trimethyl-6,7-dihydro-5H-benzofuran-2-one	CF
(7R)-7-methylheptadecane	CF
(L)-alpha-Terpineol	CF
[(2R,3R,4S,5R,6R)-3,5-dihydroxy-2-(3,4,5-trihydroxybenzoyl)oxy-6-[(3,4,5-trihydroxybenzoyl)oxymethyl]oxan-4-yl] 3,4,5-trihydroxybenzoate	CF
[(2R,3R,4S,5S,6R)-4,5-dihydroxy-2-(3,4,5-trihydroxybenzoyl)oxy-6-[(3,4,5-trihydroxybenzoyl)oxymethyl]oxan-3-yl] 3,4,5-trihydroxybenzoate	CF
1,2,3,6-tetra-O-galloyl-β-D-glucose	CF
1,2,3-tri-O-galloyl-β-D-glucose	CF
1,2-Benzenedicarboxylicacid, mono(2-ethyl) hexylester	CF
1,5-DIACETYLNAPHTHALENE	CF
1,6-dimethyl-4-isopropyl-1,2,3,4,4a,7-hexahydronaphthalene	CF
1,8-DIMETHYLNAPHTHALENE	CF
11,14-Octadecadienoic acid, methyl ester	CF
11-Cyclohexylheneicosane	CF
13-Tetradecenyl acetate	CF
1-Acetyl-4,6,8-trimethylazulene	CF
1H,3H-Pyrano(3,4-c)pyran-1-one, 5-ethenyl-6-(beta-D-glucopyranosyloxy)-4,4a,5,6-tetrahydro-, (4aS-(4aalpha,5beta,6alpha))-	CF
1-tert-Butyl-7-methoxynaphthalene	CF
2,6,10,14,18-pentamethylicosa-2,6,10,14,18-pentaene	CF
2,6,10,14-tetramethylpentadecane	CF
2-[(1R,3S,4S)-3-isopropenyl-4-methyl-4-vinylcyclohexyl]propan-2-ol	CF
20-Hexadecanoylingenol	CF
2-METHYLHEPTADECANE	CF
2-METHYLHEXADECANE	CF
2-Methylnaphthalene	CF
2-METHYLPENTADECANE	CF
2-Monopalmitin	CF
2-Nonadecanone	CF
3,4,5-trihydroxybenzoic acid	CF
3,4-Dehydrolycopen-16-al	CF
3,5-Di-t-butyl-4-hydroxybenzaldehyde	CF
3,6-Digalloylglucose	CF
3-dibenzofuransulfonic acid	CF
4-(4-ethylphenyl)benzoic acid	CF
4-Ethyl-o-xylene	CF
4-Methoxy-1,2-benzodioxole	CF
5-Carboxyresorcinol	CF
6-ethyl-2,5-dihydroxy-1,4-naphthoquinone	CF
6-Isopropyl-1,4-dimethylnaphthalene	CF
6-Tetradecanesulfonic acid,butyl ester	CF
7,8-Dehydropenstemoside	CF
7,8-Dehydropenstemoside_qt	CF
7-Hydroxycadalene	CF
7-O-methylmorroniside	CF
Acenaphthylene	CF
Acetal	CF
alpha-amyrin	CF
alpha-Corocalene	CF
alpha-Curcumene	CF
Amide HPL	CF
anethole	CF
Anisylacetone	CF
Aristolone	CF
ASI	CF
Azaron	CF
BB_NC-0668	CF
beta-sitosterol	CF
Betulonic acid	CF
BU3	CF
Butoxysuccinic Acid	CF
butylated hydroxytoluene	CF
caffeic acid	CF
calacorene	CF
camptothin A	CF
camptothin B	CF
Chloroicosane	CF
Cinnamein	CF
copaene	CF
Cornin	CF
cornin_qt	CF
Cornudentanone	CF
cornuside	CF
cornuside_qt	CF
Cornusiin A	CF
Cornusiin B	CF
Cornusiin C	CF
cornusiin E	CF
Cornusiin G	CF
Coumaran	CF
coumarin	CF
CYH	CF
D-1-O-Methyl mucoinositol	CF
DBF	CF
DBP	CF
D-Cystine	CF
D-delta-tocopherol	CF
Dehydromevalonic lactone	CF
Dehydromorroniaglycone	CF
DIBP	CF
Diop	CF
DLE	CF
Docosene	CF
Dodekan	CF
Durol	CF
EEE	CF
Eicosene	CF
ELD	CF
Elemicin	CF
Epicatechin gallate	CF
ERUCAMIDE	CF
Ethyl linolenate	CF
Ethyl oleate (NF)	CF
Ethyl,alpha-hydroxymyristate	CF
Ethylpalmitate	CF
Eugeniin	CF
Eugenone	CF
Fluoren	CF
FOA	CF
Furol	CF
Fuseloel	CF
gallic acid-3-O-(6'-O-galloyl)-glucoside	CF
gamma-tocopherol	CF
gemin D	CF
Glucosol	CF
GLY	CF
Green Oil	CF
GRO	CF
Gulutamine	CF
Heptadecane,3-methyl	CF
Heptadecane,8-methyl	CF
Heptadekan	CF
hexadecane	CF
hexanal	CF
h-Met-h	CF
Hydroxygenkwanin	CF
i-Butanol	CF
isoeugenol	CF
isoterchebin	CF
Istidina	CF
keto-L-fructose	CF
lanosta-8,24-dien-3-ol,3-acetate	CF
LEN	CF
Leucanthoside	CF
L-Ile	CF
Linalool	CF
Linoleic	CF
linolenate	CF
Linolenyl alcohol	CF
Loganin	CF
LPG	CF
L-Serin	CF
malkangunin	CF
Mandenol	CF
Maslinic acid	CF
methyl (1R,4aS,6S,7R,7aS)-1,6-dihydroxy-7-methyl-1,4a,5,6,7,7a-hexahydrocyclopenta[d]pyran-4-carboxylate	CF
Methyl linolelaidate	CF
Methyl naphthalene	CF
methyl palmitate	CF
Methyleugenol	CF
Methylgallate	CF
Methyllinolenate	CF
MLT	CF
morroniside_qt	CF
Morusin	CF
myristic acid	CF
Myristicin	CF
MYS	CF
Nonadecane,2,3-di methyl	CF
Nonadecane,2,6,10,14,18-pentamethyl,	CF
Nonadecene	CF
Nonox D	CF
Octadecane,2,6,10,14-tetramethyl-	CF
Octadecane,3-methyl	CF
Octadecane,6-methyl	CF
OCTADECENE	CF
Oktadekan	CF
olean-13(18)-ene	CF
oleanolic acid	CF
palmitic acid	CF
PEL	CF
Pellitorin	CF
Pentadecane,2,6,10-trimethyl	CF
pentatriacont-17-ene	CF
PEY	CF
PHA	CF
phosphonofluoridic acid,(l-methylethyl)-,cyclohexyl ester	CF
phytane	CF
poriferast-5-en-3beta-ol	CF
Prolinum	CF
protocatechuic acid	CF
quercetin-3-o-beta-D-glu	CF
Safrol	CF
Stearamide	CF
stearic acid	CF
Stenol	CF
styrene	CF
Sweroside aglycone	CF
Swertiamarin	CF
swertiamarin_qt	CF
Tar	CF
TBU	CF
tellimagrandin I	CF
Telocinobufagin	CF
tetradecane	CF
Tetradecane,2,6,10-trimethyl	CF
Tetrahydroalstonine	CF
tetrandrine	CF
Threonin	CF
THZ	CF
trans-Verbenol	CF
TRD	CF
Tyranton	CF
Ucar AC	CF
UPL	CF
Uretan	CF
urs-12-en-28-al	CF
ursolic acid	CF
Urushiol III	CF
vanillin	CF
Vanirom	CF
vitamin a	CF
Vitamin B1.mol2	CF
Vulgarin	CF
WLN: T5OJ BVO1	CF
Z,Z-10,12-Hexadecadien-1-ol acetate	CF
Z-5-Nonadecene	CF
α-cubebol	CF
morroniside	CF
coniferin	RR

## Sheet: CF
	Molecule Name	NW	AlogP	Hdon	Hacc	OB	Caco-2	BBB	DL	FASA	HL
MOL000105	protocatechuic acid	154.13	0.9	3	4	25.37	0.1	-0.17	0.04	0.43
MOL000118	(L)-alpha-Terpineol	154.28	2.42	1	1	48.8	1.39	1.72	0.03	0.27	11.35
MOL000126	(-)-nopinene	136.26	2.93	0	0	44.84	1.8	2.12	0.05	0.27	11.32
MOL001300	PEL	122.18	1.55	1	1	44.03	1.11	1.13	0.02	0.37	-2.41
MOL000131	EIC	280.5	6.39	1	2	41.9	1.16	0.9	0.14	0.25	7.5
MOL001393	myristic acid	228.42	5.46	1	2	21.18	1.07	0.99	0.07	0.19
MOL001394	Oktadekan	254.56	8.58	0	0	9.81	1.83	1.83	0.09	0.14
MOL001398	Methyllinolenate	292.51	6.2	0	2	46.15	1.48	1.09	0.17	0.24	5.95
MOL001403	ERUCAMIDE	337.66	8.06	2	2	27.85	1.27	0.75	0.26	0.18
MOL001468	MLT	134.1	-0.95	3	5	59.62	-0.87	-1.4	0.02	0.41	11.4
MOL001494	Mandenol	308.56	6.99	0	2	42	1.46	1.14	0.19	0.25	5.39
MOL001495	Ethyl linolenate	306.54	6.55	0	2	46.1	1.54	1.12	0.2	0.25	6.2
MOL001562	Nonadecene	266.57	8.65	0	0	5.23	1.86	1.95	0.11	0.19
MOL001599	α-cubebol	208.38	3.28	1	1	64.81	1.32	1.43	0.09	0.26	7.24
MOL001600	copaene	204.39	4.17	0	0	29.47	1.81	2.04	0.12	0.22
MOL001604	Linalool	170.28	1.43	1	2	49.37	0.86	0.74	0.04	0.32	4.51
MOL001606	BB_NC-0668	204.39	4.75	0	0	35.57	1.83	2.02	0.08	0.27	7.23
MOL001618	Pellitorin	223.4	3.96	1	2	23.81	1.36	1.1	0.06	0.25
MOL001619	UPL	268.59	9.04	0	0	8.52	1.83	1.7	0.11	0.16
MOL001680	Loganin	390.43	-2.08	5	10	5.9	-1.48	-2.26	0.44	0.24
MOL001681	methyl (1R,4aS,6S,7R,7aS)-1,6-dihydroxy-7-methyl-1,4a,5,6,7,7a-hexahydrocyclopenta[d]pyran-4-carboxylate	228.27	-0.33	2	5	29.99	-0.36	-1.05	0.1	0.25
MOL001682	(1S,4aS,6R,8S,8aS)-6-hydroxy-8-methyl-1-[(2S,3R,4S,5S,6R)-3,4,5-trihydroxy-6-methylol-tetrahydropyran-2-yl]oxy-1,4a,5,6,8,8a-hexahydropyrano[4,3-d]pyran-4-carboxylic acid methyl ester	406.43	-2.47	5	11	13.86	-2.01	-5.11	0.5	0.25
MOL001683	morroniside_qt	244.27	-0.72	2	6	1.68	-0.6	-1.25	0.12	0.25
MOL001696	Morusin	420.49	4.94	3	6	11.52	0.51	-0.22	0.76	0.31
MOL000172	Furol	96.09	0.99	0	2	34.35	1.08	1.51	0.01	0.2	4.53
MOL001739	zoomaric acid	254.46	5.92	1	2	35.78	1.18	0.88	0.1	0.24	5.29
MOL001746	ELD	281.54	6.23	2	2	31.2	1.26	1.07	0.14	0.19	4.84
MOL001771	poriferast-5-en-3beta-ol	414.79	8.08	1	1	36.91	1.45	1.14	0.75	0	5.07
MOL001816	Amide HPL	255.5	5.77	2	2	19.79	1.22	1.3	0.1	0.17
MOL001886	Tar	150.1	-1.5	4	6	66.38	-1.95	-4.59	0.02	0.44	11.68
MOL001889	Methyl linolelaidate	294.53	6.64	0	2	41.93	1.46	1.11	0.17	0.2	5.78
MOL001893	BU3	90.14	-0.14	2	2	34.87	0.19	-0.01	0.01	0.28	11.25
MOL001906	Methylgallate	184.16	0.88	3	5	30.91	0.26	0.06	0.05	0.32	5.67
MOL000199	Safrol	162.2	2.61	0	2	45.34	1.44	1.29	0.05	0.38	5
MOL000206	isoeugenol	164.22	2.5	1	2	70.1	1.38	1.28	0.04	0.33	0.65
MOL000207	Methyleugenol	178.25	2.81	0	2	73.36	1.47	1.41	0.04	0.27	2.92
MOL002167	WLN: T5OJ BVO1	126.12	1.08	0	3	49.41	1.12	1.34	0.02	0.2	4.2
MOL000223	caffeic acid	180.17	1.37	3	4	25.76	0.21	-0.26	0.05	0.44
MOL002250	[(2R,3R,4S,5R,6R)-3,5-dihydroxy-2-(3,4,5-trihydroxybenzoyl)oxy-6-[(3,4,5-trihydroxybenzoyl)oxymethyl]oxan-4-yl] 3,4,5-trihydroxybenzoate	636.51	1.21	11	18	3.01	-2.22	-3.05	0.54	0.4
MOL002307	20-Hexadecanoylingenol	586.94	7.38	3	6	28.2	0.3	-0.04	0.68	0.24
MOL002343	tetrandrine	622.82	7.22	0	8	26.64	1.02	0.44	0.1	0.22
MOL002373	gamma-tocopherol	416.76	9.93	1	2	15.62	1.58	1.12	0.52	0.24
MOL002534	1,6-dimethyl-4-isopropyl-1,2,3,4,4a,7-hexahydronaphthalene	204.39	4.75	0	0	17.14	1.86	2.06	0.08	0.24
MOL000261	Myristicin	192.23	2.59	0	3	17.99	1.35	1.14	0.07	0.3
MOL000263	oleanolic acid	456.78	6.42	2	3	29.02	0.59	0.07	0.76	0.25
MOL000269	Elemicin	208.28	2.79	0	3	21.94	1.41	1.28	0.06	0.2
MOL000027	alpha-Curcumene	202.37	5.34	0	0	4.68	1.93	1.99	0.06	0
MOL002703	OCTADECENE	252.54	8.19	0	0	19.21	1.88	1.98	0.09	0.19
MOL002778	THZ	135.2	1.91	0	1	70.33	1.39	1.51	0.03	0.25	13.39
MOL002850	butylated hydroxytoluene	220.39	4.85	1	1	40.02	1.75	1.8	0.07	0.3	10.36
MOL002879	Diop	390.62	7.44	0	4	43.59	0.79	0.26	0.39	0.28	3.6
MOL002883	Ethyl oleate (NF)	310.58	7.44	0	2	32.4	1.4	1.1	0.19	0.19	4.85
MOL003010	quercetin-3-o-beta-D-glu	478.39	-0.38	8	13	1.81	-1.4	-1.88	0.79	0.38
MOL000305	lauric acid	200.36	4.54	1	2	23.59	1.02	1.1	0.04	0
MOL003080	2-METHYLPENTADECANE	226.5	7.47	0	0	4.35	1.82	1.88	0.06	0.17
MOL003137	Leucanthoside	462.44	-0.07	7	11	32.12	-1.27	-2.41	0.78	0	16.28
MOL003166	Swertiamarin	374.38	-2.57	5	10	21.9	-1.29	-1.55	0.42	0.25
MOL003374	Urushiol III	316.53	7.28	2	2	3.57	1.52	1.33	0.25	0.25
MOL000034	2-[(1R,3S,4S)-3-isopropenyl-4-methyl-4-vinylcyclohexyl]propan-2-ol	222.41	3.7	1	1	19.03	1.37	1.46	0.07	0
MOL003484	PEY	178.24	3.65	0	0	25.7	1.88	1.79	0.1	0.52
MOL003527	Tyranton	116.18	-0.08	1	2	58.34	0.49	0.37	0.01	0.31	11.21
MOL003546	Aristolone	218.37	3.19	0	1	45.31	1.29	1.54	0.13	0	1.93
MOL003547	Azaron	208.28	2.74	0	3	38.39	1.42	1.18	0.06	0	4.55
MOL000357	Sitogluside	576.95	6.34	4	6	20.63	-0.14	-0.93	0.62	0.23
MOL003573	calacorene	200.35	4.79	0	0	16.2	1.89	1.99	0.08	0
MOL000358	beta-sitosterol	414.79	8.08	1	1	36.91	1.32	0.99	0.75	0.23	5.36
MOL000359	sitosterol	414.79	8.08	1	1	36.91	1.32	0.87	0.75	0.22	5.37
MOL003788	Cinnamein	238.3	3.74	0	2	78.8	1.37	1.02	0.12	0.45	8.38
MOL003789	Coumaran	120.16	1.89	0	1	50.9	1.69	1.93	0.03	0.35	12.95
MOL003877	Fuseloel	88.17	1.22	1	1	65.67	1	1.17	0	0.22	11.15
MOL003940	Stearamide	283.56	6.68	2	2	18.44	1.25	1.28	0.14	0.17
MOL003955	D-Cystine	240.34	-0.88	6	6	39.58	-1.33	-2.06	0.05	0.37	3.46
MOL003969	L-Serin	105.11	-1.49	4	4	98.47	-1.12	-2.96	0.01	0.31	11.52
MOL003971	Threonin	119.14	-1.11	4	4	73.52	-0.87	-2.56	0.01	0.3	11.42
MOL004048	keto-L-fructose	180.18	-2.69	5	6	49.67	-1.63	-3.62	0.03	0	7.4
MOL000041	PHA	165.21	0.96	3	3	41.62	0.36	0.22	0.04	0	4.62
MOL000042	LPG	89.11	-0.6	3	3	87.69	-0.34	-0.77	0.01	0	11.58
MOL004284	2-Nonadecanone	282.57	7.27	0	1	14.38	1.52	1.53	0.14	0.19
MOL000431	coumarin	146.15	1.9	0	2	29.17	1.2	1.3	0.04	0
MOL000449	Stigmasterol	412.77	7.64	1	1	43.83	1.44	1	0.76	0.22	5.57
MOL004582	Methyl naphthalene	142.21	3.23	0	0	39.01	1.9	1.91	0.04	0.47	11.81
MOL004590	2-METHYLHEXADECANE	240.53	7.92	0	0	4.19	1.84	2.01	0.07	0.16
MOL004741	(7aR)-4,4,7a-trimethyl-6,7-dihydro-5H-benzofuran-2-one	180.27	2.48	0	2	40.48	1.2	1.39	0.07	0.31	13.99
MOL000475	anethole	148.22	2.77	0	1	32.49	1.75	1.81	0.03	0	1.68
MOL004784	Stenol	270.56	7.36	1	1	12.66	1.33	0.92	0.11	0.15
MOL000050	GLY	75.08	-0.98	3	3	48.74	-0.56	-1.03	0	0	11.95
MOL005022	1,8-DIMETHYLNAPHTHALENE	156.24	3.71	0	0	42.8	1.91	1.93	0.05	0.44	11.73
MOL000511	ursolic acid	456.78	6.47	2	3	16.77	0.67	0.07	0.75	0.26
MOL001996	Betulonic acid	454.76	6.48	1	3	16.83	0.65	0.14	0.78	0.29
MOL000513	3,4,5-trihydroxybenzoic acid	170.13	0.63	4	5	31.69	-0.09	-0.54	0.04	0.41	11.78
MOL000052	Gulutamine	147.15	-0.92	4	5	6.66	-1.05	-1.97	0.02	0
MOL000520	alpha-amyrin	426.8	7.35	1	1	10.28	1.44	1.26	0.76	0.23
MOL005272	13-Tetradecenyl acetate	254.46	5.52	0	2	36.76	1.36	1.06	0.1	0.2	5.71
MOL005306	Acetal	118.2	0.78	0	2	26.4	1.25	1.46	0.01	0.23
MOL005360	malkangunin	432.56	1.84	2	7	57.71	0.22	-0.17	0.63	0.3	4.09
MOL005386	Vulgarin	264.35	1.31	1	4	29.21	0.03	-0.27	0.2	0.36
MOL005449	h-Met-h	149.24	-0.27	3	3	70.87	0.06	-0.17	0.01	0.37	11.69
MOL005467	Epicatechin gallate	442.4	3.16	7	10	17.89	-0.55	-1.33	0.75	0.39
MOL005468	1,2,3,6-tetra-O-galloyl-尾-D-glucose	788.62	2.45	13	22	3.01	-2.69	-3.6	0.33	0.48
MOL005469	1,2,3-tri-O-galloyl-尾-D-glucose	636.51	1.21	11	18	3.01	-2.46	-3.09	0.58	0.42
MOL005470	Durol	134.24	3.78	0	0	17.74	1.91	1.98	0.03	0.37
MOL005471	[(2R,3R,4S,5S,6R)-4,5-dihydroxy-2-(3,4,5-trihydroxybenzoyl)oxy-6-[(3,4,5-trihydroxybenzoyl)oxymethyl]oxan-3-yl] 3,4,5-trihydroxybenzoate	636.51	1.21	11	18	3.01	-2.19	-3.23	0.54	0.39
MOL005472	1,2-Benzenedicarboxylicacid, mono(2-ethyl) hexylester	278.38	4.31	1	4	55.17	0.57	0.35	0.13	0.35	4.94
MOL005473	1,5-DIACETYLNAPHTHALENE	212.26	2.22	0	2	11.6	0.58	0.22	0.1	0.49
MOL005474	1-Acetyl-4,6,8-trimethylazulene	212.31	3.94	0	1	27.02	1.48	1.4	0.09	0.42
MOL005475	Chloroicosane	317.06	9.47	0	0	10.43	1.81	1.61	0.15	0.22
MOL005476	Docosene	308.66	10.02	0	0	16.74	1.91	1.95	0.18	0.18
MOL005477	Eicosene	280.6	9.11	0	0	17.83	1.88	1.97	0.13	0.19
MOL005478	11,14-Octadecadienoic acid, methyl ester	294.53	6.64	0	2	41.93	1.5	1.25	0.17	0.2	5.75
MOL005479	pentatriacont-17-ene	491.05	15.89	0	0	13.19	2.01	1.58	0.43	0.16
MOL005480	Ucar AC	104.17	0.24	1	2	60.17	0.72	0.51	0.01	0.21	11.11
MOL005481	2,6,10,14,18-pentamethylicosa-2,6,10,14,18-pentaene	342.67	9.51	0	0	33.4	1.94	1.99	0.24	0.29	6.05
MOL005482	FOA	112.09	0.83	1	3	35.66	0.63	0.74	0.02	0.24	4.43
MOL005483	2-Methylnaphthalene	142.21	3.23	0	0	33.69	1.9	1.9	0.04	0.46	-2.31
MOL005484	GRO	150.19	1.93	1	2	52.16	0.89	1.06	0.03	0.42	-2.06
MOL005485	3-dibenzofuransulfonic acid	248.27	2.3	1	4	74.42	0.61	0.06	0.16	0.42	2.1
MOL005486	3,4-Dehydrolycopen-16-al	548.92	11.48	0	1	46.64	2	0.6	0.49	0.37	4.29
MOL005487	5-Carboxyresorcinol	154.13	0.9	3	4	69.34	0.01	-0.41	0.03	0.44	11.89
MOL005488	3,5-Di-t-butyl-4-hydroxybenzaldehyde	234.37	4.12	1	2	27.19	1.21	1.19	0.08	0.31
MOL005489	3,6-Digalloylglucose	484.4	-0.03	9	14	31.42	-1.95	-3.05	0.66	0.38	3.39
MOL005490	4-(4-ethylphenyl)benzoic acid	226.29	3.9	1	2	42.06	1.14	0.74	0.1	0.43	0.74
MOL005491	4-Ethyl-o-xylene	134.24	3.75	0	0	39.27	1.86	2.01	0.02	0.35	11.32
MOL005492	4-Methoxy-1,2-benzodioxole	152.16	1.97	0	3	57.08	1.1	0.96	0.04	0.35	13.48
MOL005493	6-Isopropyl-1,4-dimethylnaphthalene	198.33	4.91	0	0	33.79	1.91	1.91	0.08	0.37	3.36
MOL005494	6-Tetradecanesulfonic acid,butyl ester	334.63	6.83	0	3	21.36	1.29	0.89	0.13	0.23
MOL005495	6-ethyl-2,5-dihydroxy-1,4-naphthoquinone	218.22	1.87	2	4	20.58	0.39	-0.07	0.1	0.35
MOL005496	7,8-Dehydropenstemoside	404.41	-2.84	6	11	3.41	-1.75	-2.05	0.47	0.29
MOL005497	7,8-Dehydropenstemoside_qt	242.25	-1.1	3	6	108.33	-0.33	-0.36	0.12	0.29	7.49
MOL005498	7-Hydroxycadalene	214.33	4.64	1	1	29.3	1.67	1.57	0.09	0.38
MOL005499	7-O-methylmorroniside	406.43	-1.85	3	11	3.98	-0.99	-1.46	0.5	0.17
MOL005500	linolenate	278.48	5.95	1	2	45.01	1.22	0.95	0.15	0.26	6.06
MOL005501	Green Oil	178.24	3.65	0	0	17.74	1.89	1.91	0.1	0.52
MOL005502	Butoxysuccinic Acid	190.22	0.78	2	5	37.55	-0.07	-0.24	0.04	0.29	2.61
MOL005503	Cornudentanone	378.56	4.97	0	5	39.66	0.47	0.09	0.33	0.21	2.83
MOL005504	Cornusiin A	1557.19	4.59	25	43	7.95	-5.76	-7.67	0.01	0.41
MOL005505	Cornusiin B	1086.77	3.62	16	30	17.84	-3.5	-4.83	0.01	0.39
MOL005506	Cornusiin C	784.57	1.45	12	22	3.01	-3.03	-4.29	0.14	0.4
MOL005507	Cornusiin G	1725.3	5.83	27	48	6.95	-5.95	-7.53	0.01	0.42
MOL005508	Glucosol	472.78	5.5	3	4	15.86	-0.08	-0.75	0.74	0.25
MOL005509	11-Cyclohexylheneicosane	378.81	11.91	0	0	9.94	1.89	1.62	0.28	0.15
MOL005510	D-1-O-Methyl mucoinositol	194.21	-2.66	5	6	25.11	-1.4	-3.64	0.05	0.21
MOL005511	D-delta-tocopherol	402.73	9.44	1	2	16.36	1.6	1.45	0.48	0.24
MOL005512	Dehydromorroniaglycone	226.25	0.05	0	5	58.78	0.25	0.17	0.13	0.26	0.46
MOL005513	DBF	168.2	3.33	0	1	37.28	1.78	1.62	0.08	0.35	11.77
MOL005514	Ethyl,alpha-hydroxymyristate	272.48	5.37	1	3	18.71	0.78	0.4	0.11	0.2
MOL005515	Eugenone	252.29	1.29	0	5	18.7	0.43	0.24	0.1	0.24
MOL005516	Fluoren	166.23	3.49	0	0	18.94	1.92	1.8	0.08	0.47
MOL005517	2-METHYLHEPTADECANE	254.56	8.38	0	0	10.57	1.86	2.03	0.09	0.16
MOL005518	Heptadecane,3-methyl	254.56	8.38	0	0	10.57	1.86	2.03	0.09	0.17
MOL005519	(7R)-7-methylheptadecane	254.56	8.38	0	0	10.57	1.84	1.93	0.08	0.18
MOL005520	Heptadecane,8-methyl	254.56	8.38	0	0	10.57	1.79	1.93	0.08	0.19
MOL005521	phytane	282.62	8.68	0	0	13.86	1.81	1.83	0.11	0.2
MOL005522	LEN	87.19	0.93	2	1	62.94	1.01	1.02	0	0.21	11.1
MOL005523	Nonadecane,2,3-di methyl	296.65	9.54	0	0	11.6	1.87	1.94	0.15	0.16
MOL005524	Nonadecane,2,6,10,14,18-pentamethyl,	338.74	10.3	0	0	13.99	1.87	1.85	0.2	0.2
MOL005525	Octadecane,2,6,10,14-tetramethyl-	310.68	9.59	0	0	13.58	1.83	1.81	0.15	0.2
MOL005526	Octadecane,3-methyl	268.59	8.84	0	0	10.42	1.83	1.84	0.11	0.18
MOL005527	Octadecane,6-methyl	268.59	8.84	0	0	10.42	1.85	1.82	0.1	0.16
MOL005528	2,6,10,14-tetramethylpentadecane	268.59	8.22	0	0	3.6	1.85	1.96	0.09	0.2
MOL005529	Pentadecane,2,6,10-trimethyl	254.56	7.97	0	0	13.33	1.8	1.84	0.08	0.2
MOL005530	Hydroxygenkwanin	300.28	2.32	3	6	36.47	0.52	-0.44	0.27	0.31	15.22
MOL005531	Telocinobufagin	402.58	2.11	3	5	69.99	-0.12	-0.85	0.79	0.26	5.15
MOL005532	Tetradecane,2,6,10-trimethyl	240.53	7.51	0	0	3.93	1.82	1.95	0.06	0.21
MOL008457	Tetrahydroalstonine	352.47	2.66	1	4	32.42	0.9	0.33	0.81	0.23	10.55
MOL005534	trans-Verbenol	152.26	1.84	1	1	52.01	1.17	1.39	0.06	0.25	11.54
MOL005535	Vitamin B1.mol2	266.41	-1.21	4	3	49.33	-1.43	-2.42	0.11	0.13	3.04
MOL005536	Z,Z-10,12-Hexadecadien-1-ol acetate	280.5	5.94	0	2	44.09	1.43	1.26	0.14	0.22	5.67
MOL005537	Z-5-Nonadecene	266.57	8.6	0	0	18.81	1.9	2.07	0.11	0.18
MOL005538	Linolenyl alcohol	264.5	6.02	1	1	42.79	1.39	0.97	0.12	0.22	6.77
MOL005539	Acenaphthylene	152.2	2.9	0	0	28.55	1.87	1.88	0.07	0.52
MOL000554	gallic acid-3-O-(6'-O-galloyl)-glucoside	484.4	-0.03	9	14	30.25	-1.96	-2.76	0.67	0.36	2.48
MOL005540	alpha-Corocalene	200.35	5.03	0	0	13.97	1.9	1.91	0.08	0.31
MOL005541	TBU	74.14	0.57	1	1	60.45	1.06	1.39	0	0.29	11.2
MOL005542	camptothin A	1571.17	3.94	25	44	6.27	-5.36	-6.82	0.02	0.39
MOL005543	camptothin B	1086.77	3.45	16	30	3.01	-3.56	-4.62	0.04	0.4
MOL005544	Cornin	388.41	-2.26	4	10	12.69	-1.42	-1.99	0.44	0.28
MOL005545	cornin_qt	226.25	-0.52	1	5	25.1	-0.2	-0.37	0.1	0.29
MOL005546	cornuside	542.54	-0.71	7	14	2.61	-2.09	-2.98	0.71	0.3
MOL005547	cornuside_qt	380.38	1.04	4	9	2.37	-0.48	-1.28	0.39	0.3
MOL005548	cornusiin E	1857.37	5.67	26	51	7.37	-5.96	-6.94	0	0.02
MOL005549	Dehydromevalonic lactone	112.14	1.16	0	2	53.46	1.12	1.39	0.02	0.29	11.55
MOL005550	Vanirom	166.19	1.65	1	3	28.07	0.87	0.75	0.04	0.32
MOL007019	Eugeniin	938.7	3.38	15	26	10.06	-2.4	-3.57	0.13	0.4
MOL005552	gemin D	634.49	0.73	11	18	68.83	-2.17	-2.71	0.56	0.38	5.55
MOL005553	2-Monopalmitin	330.57	5.57	2	4	26.74	0.39	-0.12	0.22	0.16
MOL005554	i-Butanol	74.14	0.83	1	1	28.26	1.03	1.26	0	0.21
MOL005555	isoterchebin	954.7	1.35	14	27	3.01	-3.87	-4.47	0.09	0.46
MOL005556	1-tert-Butyl-7-methoxynaphthalene	214.33	4.12	0	1	27.46	1.74	1.61	0.09	0.33
MOL005557	lanosta-8,24-dien-3-ol,3-acetate	468.84	8.5	0	2	44.3	1.45	1.31	0.82	0.25	7.21
MOL005558	DLE	131.2	0.63	3	3	55.1	0.18	0.14	0.01	0.28	11.2
MOL005559	Maslinic acid	472.78	5.46	3	4	15.54	0.1	-0.55	0.74	0.25
MOL005560	olean-13(18)-ene	410.8	8.6	0	0	6.6	1.85	1.95	0.76	0.21
MOL005561	Anisylacetone	178.25	1.9	0	2	19.69	1.21	1.08	0.04	0.32
MOL005562	phosphonofluoridic acid,(l-methylethyl)-,cyclohexyl ester	208.24	2.33	0	3	76	1.06	0.99	0.04	0.33	2.69
MOL005563	(-)-Pulegone	152.26	2.75	0	1	51.23	1.4	1.65	0.03	0.26	10.9
MOL005564	tellimagrandin I	786.59	1.97	13	22	3.01	-2.9	-3.72	0.32	0.43
MOL005565	Uretan	89.11	0.16	2	3	3.97	0.55	0.72	0	0.27
MOL005566	urs-12-en-28-al	424.78	7.62	0	1	8.66	1.4	1.2	0.77	0.25
MOL005567	vitamin a	286.5	5.32	1	1	19.53	1.38	0.86	0.16	0.29
MOL000057	DIBP	278.38	3.92	0	4	49.63	0.85	0.68	0.13	0	3.94
MOL000570	Nonox D	219.3	4.29	1	1	39.82	1.88	1.61	0.13	0.46	5
MOL000061	Prolinum	115.15	-0.06	2	3	77.57	0.22	0.29	0.01	0	11.13
MOL000610	TRD	184.41	6.3	0	0	17.89	1.78	1.96	0.03	0.19
MOL000635	vanillin	152.16	1.31	1	3	52	0.68	0.41	0.03	0.33	11.79
MOL000644	swertiamarin_qt	212.22	-0.82	2	5	2.58	-0.12	-0.26	0.09	0.3
MOL000065	ASI	133.12	-1.25	4	5	79.74	-1.02	-1.53	0.02	0	11.38
MOL000650	1H,3H-Pyrano(3,4-c)pyran-1-one, 5-ethenyl-6-(beta-D-glucopyranosyloxy)-4,4a,5,6-tetrahydro-, (4aS-(4aalpha,5beta,6alpha))-	358.38	-1.59	4	9	4.96	-1.08	-1.43	0.38	0.26
MOL000651	Sweroside aglycone	196.22	0.15	1	4	68.68	0.15	-0.03	0.08	0.3	4.68
MOL000666	hexanal	100.18	1.85	0	1	55.71	1.25	1.52	0.01	0.23	10.96
MOL000676	DBP	278.38	4.2	0	4	64.54	0.8	0.56	0.13	0.34	5.41
MOL000068	L-Ile	131.2	0.7	3	3	59.05	0.06	-0.11	0.02	0	11.21
MOL000069	palmitic acid	256.48	6.37	1	2	19.3	1.09	1	0.1	0
MOL000704	styrene	104.16	2.38	0	0	29.55	1.85	2	0.01	0.5
MOL000071	Istidina	155.18	-1.01	4	4	53.18	-0.25	-0.4	0.03	0	-5.72
MOL000749	Linoleic	280.5	6.39	1	2	41.9	1.23	0.81	0.14	0.23	5.27
MOL000775	EEE	88.12	0.37	0	2	45.02	1.07	1.26	0	0.21	11.64
MOL000860	stearic acid	284.54	7.28	1	2	17.83	1.15	1.22	0.14	0.19
MOL000864	MYS	212.47	7.22	0	0	13.98	1.81	1.92	0.05	0.15
MOL000865	hexadecane	226.5	7.67	0	0	12.32	1.81	1.85	0.06	0.14
MOL000867	Heptadekan	240.53	8.13	0	0	8.64	1.84	1.87	0.07	0.14
MOL000873	CYH	98.16	1.17	0	1	74.99	1.21	1.77	0.01	0.22	11.11
MOL000879	methyl palmitate	270.51	6.62	0	2	18.09	1.37	1.18	0.12	0.14
MOL000885	Dodekan	170.38	5.85	0	0	17.74	1.79	1.96	0.02	0.16
MOL000886	tetradecane	198.44	6.76	0	0	15.94	1.79	1.78	0.04	0.15
MOL000890	(+)-alpha-Curcumene	202.37	5.34	0	0	26.56	1.93	2.03	0.06	0.33
MOL000971	Ethylpalmitate	284.54	6.97	0	2	18.99	1.41	1.15	0.14	0.16
	morroniside	406.38

## Sheet: RR
	Molecule Name	NW	AlogP	Hdon	Hacc	OB	Caco-2	BBB	DL	FASA	HL
MOL000012	Arachic acid	312.6	8.19	1	2	16.66	1.18	1.09	0.19	0.18
MOL000131	EIC	280.5	6.39	1	2	41.9	1.16	0.9	0.14	0.25	7.5
MOL001396	PENTADECYLIC ACID	242.45	5.91	1	2	20.18	1.08	0.88	0.08	0.18
MOL001436	leonuride	348.39	-3.07	6	9	2.6	-1.72	-2.95	0.33	0.21
MOL001501	Daturic acid	270.51	6.82	1	2	18.51	1.12	0.95	0.12	0.21
MOL003333	acteoside	624.65	0.38	9	15	2.94	-1.89	-2.97	0.62	0.33
MOL001709	methyl (2E,4E)-hexadeca-2,4-dienoate	266.47	6.15	0	2	41.57	1.37	1.23	0.12	0.21	5.84
MOL001739	zoomaric acid	254.46	5.92	1	2	35.78	1.18	0.88	0.1	0.24	5.29
MOL001768	Sumiki's acid	142.12	0.52	2	4	52.44	-0.21	-0.64	0.03	0.26	11.72
MOL001772	Dihydro-beta-ionone	194.35	3.24	0	1	26.25	1.35	1.61	0.05	0.27
MOL002321	Pca	129.13	-0.67	2	4	96.25	-0.2	-0.26	0.02	0.34	11.35
MOL002819	catalpol	362.37	-3.77	6	10	5.07	-1.72	-2.33	0.44	0.22
MOL002820	catapol_qt	200.21	-2.02	3	5	44.69	-0.63	-1.27	0.1	0.24	-0.09
MOL000003	MTL	182.2	-2.94	6	6	17.73	-1.58	-4.07	0.03	0.18
MOL000305	lauric acid	200.36	4.54	1	2	23.59	1.02	1.1	0.04	0
MOL003202	8-epi-Loganic acid	376.4	-2.33	6	10	4.43	-1.78	-2.64	0.4	0.25
MOL003331	Forsythiaside	624.65	0.38	9	15	3.05	-1.92	-2.95	0.61	0.35
MOL000346	succinic acid	118.1	-0.41	2	4	29.62	-0.44	-0.71	0.01	0.42
MOL000357	Sitogluside	576.95	6.34	4	6	20.63	-0.14	-0.93	0.62	0.23
MOL000359	sitosterol	414.79	8.08	1	1	36.91	1.32	0.87	0.75	0.22	5.37
MOL000360	FER	194.2	1.62	2	4	39.56	0.47	-0.03	0.06	0.34	2.38
MOL003688	2-(4-hydroxyphenyl)ethyl hexacosanoate	516.94	12.82	1	3	13.12	1.31	0.57	0.53	0
MOL003689	aeginetic acid	268.39	2.24	3	4	48.31	0.13	-0.23	0.13	0	5.12
MOL003690	Ajugol	348.39	-2.17	6	9	16.87	-1.03	-1.15	0.32	0
MOL003691	Ajugoside	390.43	-1.79	5	10	12.15	-1.03	-1.37	0.45	0
MOL003692	Ajugoside_qt	212.27	0.35	1	4	81.68	0.24	-0.13	0.08	0	10.07
MOL003694	Cerebrosid	266.29	-4.04	8	9	13.81	-2.69	-6.35	0.11	0
MOL003695	Cistanoside A	800.84	-1.11	11	20	3.4	-2.72	-4.08	0.33	0
MOL003696	Cistanoside F	488.49	-1.4	8	13	4.74	-2.11	-2.67	0.69	0
MOL003697	methyl 9,10-methylene-hexadecanoate	282.52	6.29	0	2	22.94	1.43	1.27	0.15	0
MOL003698	(2S,3R,4R,5S,6R)-2-[[(1S,4aS,5R,7aR)-4a,5-dihydroxy-7-methylol-5,7a-dihydro-1H-cyclopenta[c]pyran-1-yl]oxy]-6-methylol-tetrahydropyran-3,4,5-triol	362.37	-3.75	7	10	3.1	-2.12	-3.08	0.37	0
MOL003699	melittoside_qt	200.21	-2	4	5	40	-0.74	-1.23	0.08	0	0.37
MOL003700	Dihydrocatalpol	364.39	-3.38	6	10	3.58	-2.24	-4.7	0.44	0
MOL003701	geniposide	388.41	-2.98	6	10	3.78	-2.02	-2.75	0.44	0
MOL003702	geniposide_qt	226.25	-1.23	3	5	39.71	-0.92	-1.7	0.1	0	4.49
MOL003703	glutinoside	398.83	-2.78	6	10	21.33	-2.35	-5.98	0.52	0
MOL003704	Jiofuran	184.21	-0.53	3	4	54.91	-0.38	-0.88	0.06	0	-10.35
MOL003705	jioglutin A	250.7	-0.62	2	5	90.7	0	0	0.13	0	4.19
MOL003706	jioglutin B	250.7	-0.62	2	5	90.71	-0.01	-0.19	0.13	0	4.44
MOL003707	jioglutin C	232.26	-1.82	3	6	2.55	-0.54	-0.67	0.13	0
MOL003708	jioglutin D	246.29	-1.42	2	6	39.02	-0.22	-0.81	0.14	0	6.81
MOL003709	jioglutin E	232.31	-0.72	2	5	81.9	-0.04	-0.59	0.1	0	7.28
MOL003710	jioglutolide	186.23	-0.93	2	4	86.95	-0.15	-0.55	0.06	0	13.4
MOL003711	Jioglutoside A	346.37	-2.88	5	9	3.92	-1.82	-3.28	0.39	0
MOL003712	methyl (1S,4aS,7aS)-7-methylene-1-[(2S,3R,4S,5S,6R)-3,4,5-trihydroxy-6-[[(2R,3R,4R,5S,6R)-3,4,5-trihydroxy-6-methyl-tetrahydropyran-2-yl]oxymethyl]tetrahydropyran-2-yl]oxy-4a,5,6,7a-tetrahydro-1H-cyclopenta[d]pyran-4-carboxylate	518.57	-1.97	6	13	28.27	-1.55	-1.85	0.84	0
MOL003713	Jioglutoside B_qt	210.25	0.64	1	4	89.22	0.29	0.04	0.08	0	5.58
MOL003714	Jionoside A	800.84	-1.11	11	20	3.62	-2.92	-4.05	0.36	0
MOL003715	Jionoside B	814.87	-0.86	10	20	4.27	-2.53	-3.88	0.35	0
MOL003716	Melittoside	524.53	-5.5	10	15	19.2	-2.94	-3.8	0.8	0
MOL003717	METHYL PALMITOLEATE	268.49	6.17	0	2	34.61	1.38	1.32	0.12	0	5.54
MOL003718	6-O-p-coumaroylajugol	524.57	-0.84	6	12	26.13	-1.51	-2.04	0.85	0
MOL003719	methyl-2,6,10-trimethyltridecanoate	269.5	5.7	0	2	24.86	0.85	0.74	0.1	0.05
MOL003720	Purpureaside C	786.81	-1.36	12	20	3.14	-2.79	-3.88	0.38	0
MOL003721	Rehmaglutin B	236.67	-1.03	3	5	64.62	-0.55	-1.11	0.11	0	15.51
MOL003722	(3aS,4R,6aS)-4-hydroxy-6,6a-dimethylol-3a,4-dihydro-3H-cyclopenta[d]furan-2-one	200.21	-1.61	3	5	29.92	-1.1	-2.05	0.08	0
MOL003723	(2S,3R,4S,5S,6R)-2-[(1R,2R)-2-hydroxy-2-[(E,3S)-3-hydroxybut-1-enyl]-1,3,3-trimethylcyclohexoxy]-6-(hydroxymethyl)tetrahydropyran-3,4,5-triol	390.53	-0.25	6	8	8.43	-1.22	-2.17	0.33	0
MOL003724	(2S,3R,4S,5S,6R)-2-[(1R,2R)-2-hydroxy-2-[(E,3R)-3-hydroxybut-1-enyl]-1,3,3-trimethylcyclohexoxy]-6-(hydroxymethyl)tetrahydropyran-3,4,5-triol	390.53	-0.25	6	8	3.24	-1.21	-2.06	0.33	0
MOL003725	Rehmaionoside C	388.51	-0.44	5	8	12.89	-1.18	-1.42	0.34	0
MOL003726	rehmannioside B	524.53	-5.51	9	15	2.05	-3.18	-4.73	0.88	0
MOL003727	rehmannioside C	510.55	-4.82	9	14	10.23	-2.81	-4.43	0.86	0
MOL003728	6-O-p-hydroxybenzoylajugol	468.5	-1.3	6	11	4.53	-1.66	-2.09	0.81	0
MOL003729	(3R)-2,6,6-trimethyl-3-[(2R,3R,4S,5S,6R)-3,4,5-trihydroxy-6-(hydroxymethyl)oxan-2-yl]oxycyclohexene-1-carboxylic acid	346.42	-0.09	5	8	13.59	-1.28	-1.93	0.26	0
MOL003730	Rehmannioside A	524.53	-5.51	9	15	25.95	-3	-4.43	0.87	0
MOL003731	Rehmaglutin A	202.23	-1.63	3	5	29.7	-0.82	-1.25	0.1	0
MOL003732	Rehmaglutin D	220.67	-0.43	2	4	57.03	-0.17	-0.61	0.1	0	15.04
MOL003733	6-O-vanilloylajugol	484.5	-1.14	6	12	23.44	-1.26	-1.95	0.84	0
MOL003734	echinacoside	786.81	-1.36	12	20	3.14	-2.91	-4.05	0.38	0
MOL003735	aucubin	346.37	-3.1	6	9	4.17	-1.83	-2.9	0.33	0
MOL003736	Acetylcatalpol	402.44	-2.91	5	10	5.53	-1.57	-1.89	0.58	0
MOL000399	Docosanoate	340.66	9.11	1	2	15.69	1.21	0.91	0.26	0
MOL000414	Caffeate	180.17	1.37	3	4	54.97	0.27	0.11	0.05	0	1.63
MOL000449	Stigmasterol	412.77	7.64	1	1	43.83	1.44	1	0.76	0.22	5.57
MOL000732	Stachyose	666.66	-7.8	14	21	3.25	-5.54	-12.76	0.59	0.21
MOL000748	HMF	126.12	0.67	1	3	45.07	0.05	-0.27	0.02	0.22	11.73
MOL000841	raffinose	504.5	-6.06	11	16	11.79	-3.91	-8.77	0.66	0.21
MOL000842	sucrose	342.34	-4.31	8	11	7.17	-2.89	-6.67	0.23	0.2
MOL000519	coniferin	314.41	3.16	2	4	31.11	0.42	-0.18	0.32	0.27	28.1

## Sheet: potential targets
NOS2
PTGS1
PTGS2
DPP4
HSP90AB1
N/A
PRSS1
NCOA2
CALM1
PIK3CG
DRD1
CHRM3
F2
KCNH2
CHRM1
AR
SCN5A
PPARG
F10
CHRM5
ADRA2C
CHRM4
OPRD1
ACHE
HTR2A
ADRA1B
ADRB2
ADRA1D
SLC6A4
OPRM1
NR3C2
NR3C1
BCL2
CASP3
SOD1
CA2
PTK1
SphK1
MCP-1
TNF
IL-6
MAPK3
mTOR
PTEN
S1P2
MAPK1
TGFR-1
NOX4
AMPKA
ESR1
PDE3A
TOP2A
CDK2
LACTB
CHRNA7
PIM1
CCNA2
NCOA1
TOP2
PTPN1
AGER
AKT1
NF-κB1
AKT2
PIK3R1
SOD2
ACC2
PGR
ADH1C
IGHG1
RXRA
ADRA2A
SLC6A2
SLC6A3
AKR1B1
PLAU
LTA4H
MAOB
MAOA
CTRB1
ADRB1
ADRA1A
GABRA3
CHRM2
GABRA1
HSP90AA1
GABRA2
GABRA5
CHRNA2
camC
BAX
CASP9
JUN
CASP8
PRKCD
TGFB1
PON1
MAP2
ICAM1
PTGS1
LYZ
CYP1A1
PRKCB
BTK
GFAP
IGF2
SELP
RAC1
CTSB
RELA
STAT3
VEGFA
CCND1
BCL2L1
FOS
CDKN1A
MMP2
MMP9
CDK4
IL6
CDK6
TP53
MAPK8
NFKBIA
FASN
MMP1
MMP3
FGF2
MMP10
IL1B
CREB1
SELE
PTGER3
MCL1
PRKCG
ATF2
CSF2
PECAM1
MAPK8IP2
BIRC5
PTPN6
GAP43
DUOX2
NOS3
INPP5D
LITAF
CCND2
FASLG
CASP1
ENPP7
HMOX1
NQO1
AMY2A
FOSL2
SREBF2
CYP1A2
COL7A1
COL1A1
NR1I3
SREBF1
GLUL
ALAD
SI
LCT
G6PC
AMY1A
CHI3L1
HK1
ACSL1
ACSL4

## Sheet: Diabetic Nephropathy-related ge
Gene Symbol	Source
ABCA1	DisGeNET
ABCC8	GeneCards
ACAA1	DisGeNET
ACACB	GeneCards,DisGeNET
ACE	GeneCards,DisGeNET
ACE2	DisGeNET
ACHE	DisGeNET
ACP1	GeneCards
ACTG2	DisGeNET
ACTN4	GeneCards,DisGeNET
ACVRL1	DisGeNET
ADAM10	DisGeNET
ADAM17	DisGeNET
ADAMTS13	DisGeNET
ADD1	DisGeNET
ADD2	DisGeNET
ADH1B	DisGeNET
ADIPOQ	GeneCards,DisGeNET
ADIPOR1	GeneCards
ADM	DisGeNET
ADNP	DisGeNET
ADRB1	DisGeNET
ADRB3	GeneCards
AGER	GeneCards,DisGeNET
AGPAT2	GeneCards
AGT	GeneCards,DisGeNET
AGTR1	GeneCards,DisGeNET
AGTR2	DisGeNET
AHI1	GeneCards
AHSG	DisGeNET
AIRE	GeneCards
AKR1A1	DisGeNET
AKR1B1	GeneCards,DisGeNET
AKT1	GeneCards,DisGeNET
AKT2	GeneCards
ALB	GeneCards,DisGeNET
ALDH2	DisGeNET
ALMS1	GeneCards
ALOX12	DisGeNET
ALPK2	DisGeNET
AMBP	GeneCards
ANG	DisGeNET
ANGPT1	DisGeNET
ANGPT2	GeneCards,DisGeNET
ANKRD1	DisGeNET
ANKS1B	DisGeNET
AOC3	GeneCards,DisGeNET
APLNR	DisGeNET
APOA1	GeneCards
APOA2	GeneCards
APOA5	GeneCards,DisGeNET
APOB	GeneCards,DisGeNET
APOC1	DisGeNET
APOC3	GeneCards,DisGeNET
APOE	GeneCards,DisGeNET
APOL1	DisGeNET
APRT	GeneCards
AQP1	DisGeNET
AQP2	GeneCards,DisGeNET
AQP5	DisGeNET
ARRB1	DisGeNET
ARRB2	DisGeNET
ATF6	GeneCards,DisGeNET
ATM	DisGeNET
ATP5B	DisGeNET
ATP6AP2	DisGeNET
AVP	GeneCards
AVPR2	GeneCards
AXIN2	DisGeNET
AXL	DisGeNET
B2M	GeneCards
BASP1	DisGeNET
BCL2	DisGeNET
BCR	DisGeNET
BDKRB1	DisGeNET
BDKRB2	DisGeNET
BDNF	GeneCards,DisGeNET
BECN1	DisGeNET
BEST1	DisGeNET
BGLAP	GeneCards
BGN	DisGeNET
BLM	GeneCards
BMP2	DisGeNET
BMP4	DisGeNET
BMP7	DisGeNET
BRAF	GeneCards
BRD2	DisGeNET
BSCL2	GeneCards
C3	DisGeNET
C4A	GeneCards
C5	DisGeNET
CALCRL	DisGeNET
CALD1	DisGeNET
CAPN10	GeneCards,DisGeNET
CARS	DisGeNET
CASP12	DisGeNET
CASP3	GeneCards,DisGeNET
CASR	GeneCards
CAT	GeneCards,DisGeNET
CAV1	GeneCards,DisGeNET
CC2D2A	GeneCards
CCHCR1	DisGeNET
CCL2	GeneCards,DisGeNET
CCL20	DisGeNET
CCL5	GeneCards,DisGeNET
CCND1	GeneCards
CCR1	DisGeNET
CCR2	DisGeNET
CCR5	GeneCards,DisGeNET
CD226	DisGeNET
CD2AP	GeneCards,DisGeNET
CD36	DisGeNET
CD40LG	GeneCards
CD44	DisGeNET
CD59	DisGeNET
CD74	DisGeNET
CD79A	GeneCards
CDC42	DisGeNET
CDH13	DisGeNET
CDH2	DisGeNET
CDH20	DisGeNET
CDKAL1	GeneCards,DisGeNET
CDKN2A	GeneCards,DisGeNET
CEP290	GeneCards
CETP	GeneCards,DisGeNET
CFH	DisGeNET
CFL1	DisGeNET
CFTR	GeneCards
CISD2	GeneCards
CLDN16	GeneCards
CLU	DisGeNET
CMA1	DisGeNET
CNDP1	GeneCards,DisGeNET
CNDP2	DisGeNET
CNKSR3	DisGeNET
CNR1	DisGeNET
COG2	GeneCards
COL1A1	DisGeNET
COL1A2	DisGeNET
COL4A1	GeneCards,DisGeNET
COL4A3	GeneCards
COL4A4	GeneCards
COL4A5	GeneCards
COL8A1	DisGeNET
COL8A2	DisGeNET
COX1	DisGeNET
COX8A	DisGeNET
CP	GeneCards
CREB1	DisGeNET
CREM	DisGeNET
CRISP2	DisGeNET
CRMP1	DisGeNET
CRP	GeneCards
CRTC1	DisGeNET
CST3	GeneCards,DisGeNET
CTBP1	DisGeNET
CTGF	GeneCards,DisGeNET
CTLA4	GeneCards
CTNNB1	DisGeNET
CTSB	DisGeNET
CUBN	DisGeNET
CUL5	DisGeNET
CXCL10	DisGeNET
CXCL11	DisGeNET
CXCL8	GeneCards,DisGeNET
CXCL9	DisGeNET
CXCR4	DisGeNET
CYBA	DisGeNET
CYBB	DisGeNET
CYP11B2	DisGeNET
CYP19A1	DisGeNET
CYP24A1	DisGeNET
CYP27B1	DisGeNET
CYP2R1	DisGeNET
CYP4B1	DisGeNET
DAPK2	DisGeNET
DBA2	DisGeNET
DCC	DisGeNET
DCN	DisGeNET
DCTN4	DisGeNET
DDAH1	DisGeNET
DDAH2	DisGeNET
DDOST	DisGeNET
DECR1	DisGeNET
DEFA1	DisGeNET
DEFA3	DisGeNET
DENR	DisGeNET
DGKH	DisGeNET
DIANPH	DisGeNET
DKK1	DisGeNET
DNM1L	DisGeNET
DOT1L	DisGeNET
DPP4	GeneCards,DisGeNET
DRD1	DisGeNET
DRD3	DisGeNET
E2F1	DisGeNET
EBI3	DisGeNET
ECE1	DisGeNET
EDA	DisGeNET
EDN1	GeneCards,DisGeNET
EGF	DisGeNET
EGFR	DisGeNET
EHMT1	DisGeNET
EIF2AK3	GeneCards
ELMO1	DisGeNET
ENG	DisGeNET
ENPP1	GeneCards,DisGeNET
ENTPD1	DisGeNET
EP300	DisGeNET
EPAS1	DisGeNET
EPHX2	DisGeNET
EPO	GeneCards,DisGeNET
ERBB4	DisGeNET
ERRFI1	DisGeNET
ESR1	DisGeNET
ETS1	DisGeNET
F2	GeneCards
F5	DisGeNET
FABP1	DisGeNET
FABP2	DisGeNET
FABP4	GeneCards,DisGeNET
FAS	DisGeNET
FASLG	GeneCards,DisGeNET
FGF13	DisGeNET
FGF2	GeneCards,DisGeNET
FGF21	GeneCards,DisGeNET
FHL2	DisGeNET
FLT1	GeneCards,DisGeNET
FMN2	DisGeNET
FN1	GeneCards,DisGeNET
FN3K	DisGeNET
FOXC1	DisGeNET
FOXC2	GeneCards
FOXO1	DisGeNET
FOXP3	GeneCards,DisGeNET
FRMD3	DisGeNET
FTO	GeneCards
G6PC	GeneCards
G6PD	DisGeNET
GABPA	DisGeNET
GAD2	GeneCards
GAS6	DisGeNET
GATA3	GeneCards
GCG	GeneCards,DisGeNET
GCK	GeneCards,DisGeNET
GCKR	GeneCards
GDF15	DisGeNET
GFPT1	DisGeNET
GFPT2	DisGeNET
GGT1	GeneCards
GH1	GeneCards,DisGeNET
GHR	GeneCards,DisGeNET
GHRL	GeneCards,DisGeNET
GIPR	DisGeNET
GJA1	DisGeNET
GLA	GeneCards
GLIPR2	DisGeNET
GLP1R	DisGeNET
GNAS	GeneCards
GNB3	DisGeNET
GORASP1	DisGeNET
GPT	GeneCards
GPX1	DisGeNET
GPX4	DisGeNET
GRAP	DisGeNET
GREM1	DisGeNET
GSK3B	DisGeNET
GSTM1	DisGeNET
GSTT1	DisGeNET
GTF2H1	DisGeNET
HAS2	DisGeNET
HAVCR1	DisGeNET
HBA1	GeneCards,DisGeNET
HCCS	DisGeNET
HCN1	DisGeNET
HDAC2	DisGeNET
HDAC4	DisGeNET
HDAC5	DisGeNET
HES1	DisGeNET
HFE	GeneCards,DisGeNET
HGF	GeneCards,DisGeNET
HHEX	DisGeNET
HIF1A	DisGeNET
HLA-A	GeneCards
HLA-B	GeneCards
HLA-DPB1	GeneCards
HLA-DQA1	GeneCards,DisGeNET
HLA-DQB1	GeneCards,DisGeNET
HLA-DRB1	GeneCards,DisGeNET
HMCN1	DisGeNET
HMGA2	DisGeNET
HMGB1	DisGeNET
HMGCR	GeneCards
HMOX1	DisGeNET
HNF1A	GeneCards,DisGeNET
HNF1B	GeneCards,DisGeNET
HNF4A	GeneCards,DisGeNET
HNFJ3	OMIM
HNP1	OMIM
HP	GeneCards,DisGeNET
HPGDS	DisGeNET
HPRT1	GeneCards
HPSE	DisGeNET
HRAS	GeneCards
HSD11B2	DisGeNET
HSPA4	DisGeNET
HSPA5	DisGeNET
HSPB1	DisGeNET
HSPD1	GeneCards
HSPG2	DisGeNET
HTR2A	DisGeNET
HYOU1	DisGeNET
IAPP	DisGeNET,OMIM,GeneCards
ICAM1	GeneCards,DisGeNET
ID2	DisGeNET
IDDM1	OMIM
IDDM11	OMIM
IDDM13	OMIM
IDDM15	OMIM
IDDM17	OMIM
IDDM18	OMIM
IDDM19	OMIM
IDDM21	OMIM
IDDM23	OMIM
IDDM24	OMIM
IDDM3	OMIM
IDDM4	OMIM
IDDM6	OMIM
IDDM7	OMIM
IDDM8	OMIM
IDDMX	OMIM
IDE	DisGeNET
IDUA	DisGeNET
IER3IP1	GeneCards
IFIH1	GeneCards
IFNG	GeneCards
IFT140	GeneCards
IFT172	GeneCards
IGAN1	OMIM,DisGeNET
IGAN2	OMIM
IGF1	GeneCards,DisGeNET
IGF1R	GeneCards
IGF2	GeneCards,DisGeNET
IGF2BP2	GeneCards,DisGeNET
IGFBP1	GeneCards,DisGeNET
IGFBP3	GeneCards
IHG1	DisGeNET
IL10	GeneCards,DisGeNET
IL15	DisGeNET
IL17A	DisGeNET
IL18	GeneCards,DisGeNET
IL18R1	DisGeNET
IL1A	DisGeNET
IL1B	GeneCards,DisGeNET
IL1R1	DisGeNET
IL1RN	GeneCards,DisGeNET
IL2RA	GeneCards
IL4	GeneCards
IL6	GeneCards,DisGeNET
IL6R	DisGeNET
INPPL1	DisGeNET
INS	GeneCards,DisGeNET
INS-IGF2	GeneCards
INSR	GeneCards,DisGeNET
INVS	GeneCards
IPCEF1	DisGeNET
IQGAP1	DisGeNET
IRS1	GeneCards
IRS2	GeneCards,DisGeNET
ISYNA1	DisGeNET
ITGA1	DisGeNET
ITGA2B	DisGeNET
ITGB3	DisGeNET
ITK	DisGeNET
JAG1	DisGeNET
JAK1	DisGeNET
JAK2	DisGeNET
JUN	DisGeNET
KCNJ11	GeneCards
KCNQ1	GeneCards,DisGeNET
KCNQ1OT1	GeneCards
KDR	GeneCards,DisGeNET
KHDRBS1	DisGeNET
KIRREL	DisGeNET
KL	DisGeNET
KLF2	DisGeNET
KLF6	DisGeNET
KLK1	DisGeNET
KMT2A	DisGeNET
KNG1	DisGeNET
KRT16	DisGeNET
LAMB2	DisGeNET
LCAT	GeneCards
LCN2	GeneCards,DisGeNET
LEP	GeneCards,DisGeNET
LEPQTL1	GeneCards
LEPR	GeneCards
LGALS3	DisGeNET
LIMK2	DisGeNET
LIN28A	DisGeNET
LINC00914	DisGeNET
LIPC	GeneCards,DisGeNET
LMNA	GeneCards,DisGeNET
LOH19CR1	DisGeNET
LPA	GeneCards,DisGeNET
LPL	GeneCards,DisGeNET
LRP2	GeneCards
LRP5	DisGeNET
LRP6	DisGeNET
LRRC7	DisGeNET
LTA	DisGeNET
LTBP1	DisGeNET
LYZ	DisGeNET
MAFB	GeneCards
MAGEE1	DisGeNET
MAK16	DisGeNET
MAP2K2	DisGeNET
MAPK1	DisGeNET
MAPK14	DisGeNET
MAPK3	DisGeNET
MAPK8	GeneCards,DisGeNET
MARCH3	DisGeNET
MARK2	DisGeNET
MBD2	DisGeNET
MBL2	GeneCards,DisGeNET
MBL3P	DisGeNET
MBNP	OMIM
MBP	DisGeNET
MC4R	GeneCards
MCAM	DisGeNET
MCF2L2	DisGeNET
MDK	DisGeNET
MEP1B	DisGeNET
MIA3	DisGeNET
MIF	DisGeNET
MIR1207	DisGeNET
MIR126	DisGeNET
MIR130B	DisGeNET
MIR145	DisGeNET
MIR146A	DisGeNET
MIR192	DisGeNET
MIR199B	DisGeNET
MIR21	DisGeNET
MIR210	DisGeNET
MIR23B	DisGeNET
MIR29B1	DisGeNET
MIR29B2	DisGeNET
MIR30C1	DisGeNET
MIR30C2	DisGeNET
MIR377	DisGeNET
MIR93	DisGeNET
MIRLET7B	DisGeNET
MIRLET7C	DisGeNET
MKL1	DisGeNET
MKS1	GeneCards
MLLT3	DisGeNET
MLXIPL	DisGeNET
MLYCD	DisGeNET
MME	GeneCards,DisGeNET
MMP1	GeneCards
MMP10	DisGeNET
MMP12	DisGeNET
MMP2	DisGeNET
MMP24	DisGeNET
MMP3	DisGeNET
MMP7	DisGeNET
MMP8	DisGeNET
MMP9	GeneCards,DisGeNET
MMRN1	DisGeNET
MOK	DisGeNET
MPO	DisGeNET
MT-CO1	GeneCards
MT-CO2	GeneCards
MTG1	DisGeNET
MTHFD1L	DisGeNET
MTHFR	GeneCards,DisGeNET
MT-ND1	GeneCards
MT-ND4	GeneCards
MT-ND6	GeneCards
MTOR	DisGeNET
MT-TL1	GeneCards
MTTP	GeneCards
MUC1	GeneCards,DisGeNET
MYH9	GeneCards,DisGeNET
NAGA	GeneCards
NAGLU	GeneCards
NAMPT	GeneCards
NAT2	DisGeNET
NCALD	DisGeNET
NCF1	DisGeNET
NCK1	DisGeNET
NEDD4L	DisGeNET
NEDE	OMIM
NELFE	DisGeNET
NEUROD1	GeneCards,DisGeNET
NFAT5	DisGeNET
NFE2L2	DisGeNET
NFKB1	DisGeNET
NIDDM2	OMIM
NIDDM3	OMIM
NIDDM4	OMIM
NLRP3	GeneCards,DisGeNET
NOD2	GeneCards,DisGeNET
NOS1	DisGeNET
NOS2	GeneCards,DisGeNET
NOS3	GeneCards,DisGeNET
NOTCH3	DisGeNET
NOX1	DisGeNET
NOX3	DisGeNET
NOX4	DisGeNET
NOX5	DisGeNET
NPHP1	GeneCards
NPHP3	GeneCards
NPHP4	GeneCards
NPHS1	GeneCards,DisGeNET
NPHS2	GeneCards,DisGeNET
NPPA	GeneCards,DisGeNET
NPPB	GeneCards,DisGeNET
NPY	DisGeNET
NQO1	DisGeNET
NR0B2	DisGeNET
NR1H3	DisGeNET
NR1H4	DisGeNET
NR3C1	GeneCards
NR3C2	DisGeNET
NSA2	DisGeNET
NTRK1	DisGeNET
NTRK2	DisGeNET
NUAK1	DisGeNET
NUP62	DisGeNET
OAS1	GeneCards
PAX2	GeneCards
PAX6	GeneCards
PCBD1	GeneCards
PCNA	DisGeNET
PCSK1	DisGeNET
PDGFA	DisGeNET
PDX1	GeneCards
PFKFB2	DisGeNET
PGF	GeneCards
PGR-AS1	DisGeNET
PHLPP1	DisGeNET
PICK1	DisGeNET
PIGN	DisGeNET
PIK3CA	DisGeNET
PIK3CB	DisGeNET
PIK3CD	DisGeNET
PIK3CG	DisGeNET
PIK3R1	GeneCards,DisGeNET
PIK3R2	DisGeNET
PITX2	DisGeNET
PKD1	DisGeNET
PKD2	GeneCards
PKHD1	GeneCards
PLAGL1	GeneCards
PLAT	GeneCards
PLAU	DisGeNET
PLEKHH2	DisGeNET
PLG	DisGeNET
PNO1	DisGeNET
PNPLA2	DisGeNET
PON1	GeneCards,DisGeNET
PPARA	GeneCards,DisGeNET
PPARD	DisGeNET
PPARG	GeneCards,DisGeNET
PPARGC1A	GeneCards,DisGeNET
PPIG	DisGeNET
PPP1R15B	GeneCards
PPP1R8	DisGeNET
PRH1	DisGeNET
PRH2	DisGeNET
PRKCA	DisGeNET
PRKCB	GeneCards,DisGeNET
PRKCD	GeneCards
PRKCE	DisGeNET
PRKCSH	DisGeNET
PRMT1	DisGeNET
PROC	DisGeNET
PRSS1	DisGeNET
PRSS2	DisGeNET
PRSS55	DisGeNET
PSEN1	GeneCards
PSMD9	DisGeNET
PSRC1	DisGeNET
PTBP1	DisGeNET
PTEN	DisGeNET
PTGDS	DisGeNET
PTGS1	DisGeNET
PTGS2	DisGeNET
PTH	GeneCards,DisGeNET
PTHLH	DisGeNET
PTK2B	DisGeNET
PTPN1	GeneCards,DisGeNET
PTPN22	GeneCards
PTPN3	GeneCards
PTPN6	DisGeNET
PVT1	DisGeNET
RAB38	DisGeNET
RAMP2	DisGeNET
RAPGEF5	DisGeNET
RBMS3	DisGeNET
RBP4	GeneCards,DisGeNET
RELA	DisGeNET
REM1	DisGeNET
REN	GeneCards,DisGeNET
RENBP	DisGeNET
RETN	GeneCards
RIMS2	DisGeNET
ROCK1	DisGeNET
ROS1	DisGeNET
RPGR	GeneCards
RPGRIP1L	GeneCards
RPL36A	DisGeNET
RPS19	DisGeNET
RRAD	OMIM
S100A8	DisGeNET
S100A9	DisGeNET
SAA@	DisGeNET
SAA1	DisGeNET
SCAF4	DisGeNET
SCD	DisGeNET
SCGB1A1	GeneCards
SCNN1G	DisGeNET
SDC2	DisGeNET
SDCCAG8	GeneCards
SELE	GeneCards,DisGeNET
SELENBP1	DisGeNET
SELL	DisGeNET
SELP	GeneCards,DisGeNET
SEMA3A	DisGeNET
SEMA6A	DisGeNET
SERPINA13P	DisGeNET
SERPINB13	DisGeNET
SERPINB2	DisGeNET
SERPINE1	GeneCards,DisGeNET
SERPINF1	GeneCards,DisGeNET
SESN2	DisGeNET
SEZ6L	DisGeNET
SFI1	DisGeNET
SGK1	GeneCards,DisGeNET
SGSM3	DisGeNET
SHBG	GeneCards,DisGeNET
SIRT1	GeneCards,DisGeNET
SLC12A3	DisGeNET
SLC19A2	GeneCards
SLC22A2	DisGeNET
SLC22A3	DisGeNET
SLC22A6	DisGeNET
SLC22A8	DisGeNET
SLC2A1	GeneCards,DisGeNET
SLC2A12	DisGeNET
SLC2A2	GeneCards,DisGeNET
SLC2A4	GeneCards
SLC30A8	GeneCards
SLC33A1	DisGeNET
SLC5A2	GeneCards,DisGeNET
SLC5A4	DisGeNET
SLC9C1	DisGeNET
SLPI	DisGeNET
SMAD1	DisGeNET
SMAD3	DisGeNET
SMAD5	DisGeNET
SMAD7	DisGeNET
SMN1	DisGeNET
SMN2	DisGeNET
SNAI1	DisGeNET
SNRNP70	DisGeNET
SOD1	GeneCards,DisGeNET
SOD2	GeneCards,DisGeNET
SOD2-OT1	GeneCards
SORBS1	DisGeNET
SORD	GeneCards,DisGeNET
SOS1	DisGeNET
SOSTDC1	DisGeNET
SOX2	DisGeNET
SPARC	DisGeNET
SPHK1	DisGeNET
SPINK1	GeneCards,DisGeNET
SPP1	DisGeNET
SPZ1	DisGeNET
SQSTM1	DisGeNET
SRRM2	DisGeNET
SST	GeneCards
ST3GAL4	GeneCards,DisGeNET
STAT1	GeneCards,DisGeNET
STAT3	GeneCards,DisGeNET
STAT5A	DisGeNET
STAT5B	DisGeNET
SUMO4	GeneCards,DisGeNET
SYK	DisGeNET
SYT1	DisGeNET
TALDO1	DisGeNET
TCF7L2	GeneCards,DisGeNET
TF	GeneCards,DisGeNET
TFG	DisGeNET
TFPI	DisGeNET
TG	GeneCards
TGFB1	GeneCards,DisGeNET
TGFB2	GeneCards,DisGeNET
TGFB3	DisGeNET
TGFBI	DisGeNET
TGFBR1	DisGeNET
TGFBR2	DisGeNET
THBD	GeneCards,DisGeNET
THBS1	DisGeNET
THG1L	DisGeNET
TIMM44	DisGeNET
TIMP1	DisGeNET
TIMP2	DisGeNET
TIMP3	DisGeNET
TINAG	DisGeNET
TKT	DisGeNET
TLR2	DisGeNET
TLR4	DisGeNET
TMEM67	GeneCards
TNF	GeneCards,DisGeNET
TNFAIP1	DisGeNET
TNFAIP8	DisGeNET
TNFRSF11B	GeneCards,DisGeNET
TNFSF10	DisGeNET
TP53	GeneCards,DisGeNET
TPD52	DisGeNET
TPO	GeneCards
TRDN	DisGeNET
TRNT	DisGeNET
TRPC1	DisGeNET
TRPC6	DisGeNET
TRPV4	DisGeNET
TSC22D1	DisGeNET
TSPYL2	DisGeNET
TTC21B	GeneCards
TTR	GeneCards
TXN	DisGeNET
TXNIP	DisGeNET
UBD	GeneCards
UCP1	GeneCards,DisGeNET
UCP2	GeneCards,DisGeNET
UCP3	GeneCards,DisGeNET
UMOD	GeneCards,DisGeNET
UNC13B	DisGeNET
UTRN	DisGeNET
UTS2	DisGeNET
UTS2R	DisGeNET
VASH1	DisGeNET
VCAM1	GeneCards,DisGeNET
VCAN	DisGeNET
VDAC1	DisGeNET
VDAC2	DisGeNET
VDR	GeneCards,DisGeNET
VEGFA	GeneCards,DisGeNET
VIPAS39	GeneCards
VPS33B	GeneCards
VPS4B	DisGeNET
VPS51	DisGeNET
VTN	GeneCards,DisGeNET
VWF	GeneCards,DisGeNET
WDR19	GeneCards
WFS1	GeneCards,DisGeNET
WNK1	DisGeNET
WRN	GeneCards
WT1	GeneCards,DisGeNET
XBP1	DisGeNET
XDH	GeneCards,DisGeNET
XPNPEP3	GeneCards
XYLT1	DisGeNET
XYLT2	DisGeNET
ZADH2	DisGeNET
ZEB2	DisGeNET
ZFP36	DisGeNET
ZFP57	GeneCards
ZGLP1	DisGeNET
ZNF236	DisGeNET
ZNF407	DisGeNET
ZNF410	DisGeNET
